# Supplementary material for: Non-stationary 13C metabolic flux analysis of Chinese hamster ovary cells in batch culture using extracellular labeling highlights metabolic reversibility and compartmentation
Source: BMC Syst Biol. 2014 Apr 28;8:50. doi: 10.1186/1752-0509-8-50 (PMC4022241; doi:10.1186/1752-0509-8-50)
Supplement: Additional file 3 — Experimental and simulated mass isotopomer distributions of extracellular metabolites and used standard deviations. [file 1752-0509-8-50-S3.csv]

Experimental	Lactate				Alanine				Aspartate					Glutamate						Glutamine						Glycine			Serine				Pyruvate
Time [h]	M0	M1	M2	M3	M0	M1	M2	M3	M0	M1	M2	M3	M4	M0	M1	M2	M3	M4	M5	M0	M1	M2	M3	M4	M5	M0	M1	M2	M0	M1	M2	M3	M0	M1	M2	M3
1	0.889409701	0.026791821	0.003168065	0.080630413	0.963067729	0.030622747	0.002345526	0.003963999	0.971668106	0.028331894	3.42E-23	1.02E-22	2.05E-22	0.942513431	0.047682882	0.000153055	0.009179483	0.000176905	0.000294245	0.955972687	0.042364021	1.01E-29	4.40E-29	0.001663292	7.91E-29	0.984483082	0.015516918	0	0.992908938	0.006704138	1.24E-31	0.000386924	0.87336469	0.026709	0.00165763	0.09826805
18	0.344944044	0.01333168	0.02854982	0.613174455	0.802108982	0.023653875	0.007295372	0.16694177	0.973116622	0.026341658	7.90E-30	0.00054172	1.04E-29	0.91471239	0.050474157	0.019948972	0.010982723	0.00259108	0.001290678	0.953495778	0.043346864	1.32E-27	0.000708948	0.002433706	1.47E-05	0.977076924	0.016721055	0.006202021	0.969435066	0.012775457	5.86E-25	0.017789477	0.31845579	0.01387909	0.02458129	0.64308383
24	0.26747052	0.011865858	0.036861375	0.683802247	0.727638266	0.023144224	0.009983775	0.239233735	0.964956426	0.03242113	0.000142425	0.002094683	0.000385335	0.8954595	0.052440321	0.034206589	0.010900303	0.004666009	0.002327278	0.950629197	0.042910537	0.002223709	0.001018566	0.003164036	5.40E-05	0.975392084	0.015662083	0.008945833	0.958061528	0.015657874	3.40E-28	0.026280598	0.241223	0.0123206	0.02922767	0.71722859
42	0.149668498	0.011078079	0.051222109	0.788031314	0.512409772	0.018664587	0.018379604	0.450546037	0.949907989	0.03831155	0.006523976	0.004329039	0.000927446	0.847739438	0.049800873	0.0649387	0.017334576	0.013623939	0.006562472	0.926797435	0.056655661	0.011360032	0.000605604	0.003813962	0.000767306	0.96072067	0.016916203	0.022363127	0.913002972	0.028583166	0.009574285	0.048839578	0.17703627	0.01162571	0.03444987	0.77688815
48	0.128307386	0.011578195	0.054754645	0.805359774	0.409262	0.017707561	0.023590495	0.549439944	0.947694718	0.038444049	0.007077068	0.005379756	0.001404409	0.829581567	0.041097928	0.079734345	0.023752822	0.017115382	0.008717956	0.937147755	0.045474799	0.006909542	0.00228106	0.006923416	0.001263429	0.949876831	0.017897666	0.032225504	0.884857533	0.035122465	0.017273831	0.062746171	0.16031085	0.01175779	0.03696536	0.79096601
66	0.092187843	0.011714258	0.056729421	0.839368478	0.205723852	0.015367845	0.034397709	0.744510594	0.936067377	0.038508326	0.011042379	0.010600939	0.003780979	0.698679378	0.048128759	0.146039373	0.036442037	0.044670976	0.026039477	0.898441912	0.042871736	0.026347432	0.008748854	0.016377909	0.007212156	0.903824476	0.01760211	0.078573415	0.756610309	0.083962435	0.056288473	0.103138782	0.14890227	0.01261149	0.041269654	0.79721699
72	0.081663602	0.012369765	0.057534377	0.848432257	0.148625466	0.014492191	0.037835762	0.799046581	0.932244951	0.035165929	0.01384746	0.013567253	0.005174407	0.634336627	0.048785502	0.17482263	0.045062977	0.05882498	0.038167285	0.780014186	0.054012393	0.07802857	0.022509981	0.041550469	0.0238844	0.878715517	0.017326619	0.103957863	0.669845491	0.117675702	0.084567029	0.127911778	0.12358099	0.01402223	0.05114105	0.81125573
Simulated	Lactate				Alanine				Aspartate					Glutamate						Glutamine						Glycine			Serine				Pyruvate
Time [h]	M0	M1	M2	M3	M0	M1	M2	M3	M0	M1	M2	M3	M4	M0	M1	M2	M3	M4	M5	M0	M1	M2	M3	M4	M5	M0	M1	M2	M0	M1	M2	M3	M0	M1	M2	M3
1	0.897290626	0.030422519	0.002471936	0.06981492	0.96629912	0.032511683	0.000389062	0.000800135	0.971649915	0.028343067	5.80E-06	1.14E-06	8.17E-08	0.957479167	0.042409394	0.000102754	6.08E-06	2.53E-06	8.01E-08	0.957618663	0.042369063	1.13E-05	6.62E-07	2.71E-07	8.46E-09	0.977972377	0.021818549	0.000209074	0.992346074	0.00676756	0.000401841	0.000484525	0.886913413	0.029958155	0.002785481	0.08034295
18	0.300522242	0.020161334	0.024819562	0.654496863	0.823511207	0.030302627	0.005852795	0.140333371	0.969052875	0.029149909	0.001020153	0.00062227	0.000154793	0.93236683	0.045471565	0.013532402	0.003771084	0.004148162	0.000709958	0.954513466	0.042747499	0.001671497	0.00046638	0.000513259	8.79E-05	0.977567487	0.019308758	0.003123754	0.977603321	0.008722648	0.001621731	0.0120523	0.292605053	0.021925868	0.026558645	0.658910434
24	0.246854692	0.019657282	0.027698863	0.705789164	0.742430337	0.029208971	0.009297446	0.219063246	0.967334764	0.02958097	0.001670842	0.001114297	0.000299128	0.916627301	0.046862346	0.02107272	0.006495305	0.007538276	0.001404051	0.952397146	0.04293712	0.002689648	0.000830875	0.000965205	0.000180007	0.976551198	0.018191275	0.005257527	0.969255019	0.010130668	0.00253425	0.018080063	0.228498673	0.021398802	0.03025256	0.719849965
42	0.169049171	0.019011248	0.03235017	0.779589411	0.475086368	0.025789911	0.021261912	0.477861809	0.958536359	0.031663176	0.004956836	0.003732418	0.00111121	0.845067587	0.052656598	0.054132913	0.0192488	0.023920368	0.004973736	0.940666174	0.043905142	0.008141571	0.002909158	0.003622451	0.000755504	0.965900119	0.014483516	0.019616365	0.925086997	0.020445236	0.009509049	0.044958717	0.160153216	0.02113019	0.035018763	0.783697831
48	0.156064648	0.018985412	0.033231342	0.791718597	0.392063773	0.024865588	0.025148374	0.557922266	0.953774735	0.032769725	0.006724674	0.005165739	0.001565128	0.811686126	0.055288626	0.069305424	0.025283888	0.031717128	0.006718808	0.933551999	0.044479473	0.011403077	0.004184947	0.005261681	0.001118823	0.957721937	0.013326608	0.028951455	0.899721131	0.02803298	0.014759386	0.057486503	0.153459564	0.021393115	0.035727514	0.789419808
66	0.131275768	0.019490628	0.035343744	0.81388986	0.207243745	0.024168401	0.034861133	0.73372672	0.929004774	0.038426436	0.01584442	0.012722402	0.004001967	0.68047304	0.065450907	0.127561526	0.049566995	0.063002739	0.013944793	0.879276286	0.048791923	0.0357665	0.01412934	0.018007943	0.004028008	0.905018027	0.01112968	0.083852294	0.7542302	0.084207425	0.053334026	0.108228348	0.136687215	0.023653169	0.038437621	0.801221996
72	0.124894369	0.019943333	0.036131824	0.819030474	0.170175048	0.025107313	0.037613323	0.767104316	0.914824232	0.041592893	0.020994588	0.017133057	0.00545523	0.627299003	0.06947313	0.150118773	0.059863909	0.076105839	0.017139346	0.793267665	0.055512321	0.073126816	0.030434374	0.038703214	0.008955609	0.872678906	0.010995858	0.116325236	0.664727228	0.124213261	0.079074917	0.131984594	0.128982687	0.025302011	0.040078541	0.805636761
Experimental standard deviation	Lactate				Alanine				Aspartate					Glutamate						Glutamine						Glycine			Serine				Pyruvate
Time [h]	M0	M1	M2	M3	M0	M1	M2	M3	M0	M1	M2	M3	M4	M0	M1	M2	M3	M4	M5	M0	M1	M2	M3	M4	M5	M0	M1	M2	M0	M1	M2	M3	M0	M1	M2	M3
1	0.039419849	0.005	0.005	0.005	0.035901288	0.021841256	0.008514366	0.005	0.010551094	0.021981245	0.005	0.005	0.010465544	0.005	0.005	0.008933664	0.008373261	0.022587399	0.007141134	0.008749839	0.005	0.007613087	0.005	0.005	0.022582145	0.010151495	0.022087817	0.022255209	0.025464612	0.006496899	0.005	0.005	0.032	0.024516116	0.010831737	0.02377869
18	0.037754273	0.020250214	0.021922168	0.038414821	0.040853043	0.010602503	0.005050492	0.037379303	0.022060154	0.007036719	0.005	0.007650953	0.021386734	0.020121663	0.005	0.005	0.025569002	0.024533576	0.010475711	0.023788945	0.005	0.022567145	0.021831018	0.005	0.007157152	0.024112486	0.025939674	0.010866237	0.01069024	0.007472287	0.02185216	0.022288961	0.005	0.022983997	0.02	0.042061163
24	0.035113042	0.008231887	0.034760653	0.043506673	0.021369974	0.010232173	0.02442048	0.032451441	0.006035262	0.023011942	0.022543862	0.005	0.025914176	0.02301092	0.010857932	0.010264894	0.009689304	0.005	0.02410336	0.021771849	0.022906726	0.006255616	0.005318368	0.005	0.02180567	0.023945406	0.024790562	0.006134679	0.034985725	0.025355556	0.005	0.005	0.022753884	0.024427679	0.039599335	0.035749044
42	0.035064747	0.006110472	0.042024667	0.040170608	0.036457851	0.022470743	0.023653147	0.025162117	0.023987451	0.005	0.022676557	0.020692511	0.022496125	0.023262963	0.005	0.023113228	0.008984286	0.0103901	0.022798032	0.007500174	0.023791596	0.024712727	0.005	0.005	0.023121674	0.023146779	0.008181096	0.00700364	0.007052055	0.021624364	0.005	0.008963484	0.031111507	0.02112217	0.022450926	0.03783348
48	0.022587603	0.024268451	0.02578468	0.028086894	0.025678654	0.006736145	0.023289432	0.036222373	0.022202392	0.010611154	0.009643402	0.005308494	0.02481949	0.039042194	0.036065208	0.039398386	0.010806818	0.008659086	0.007950637	0.006443386	0.024796637	0.02470324	0.010307227	0.005	0.005	0.005	0.024718442	0.008008334	0.007282259	0.005440507	0.005	0.010297853	0.045194381	0.021529602	0.024407802	0.039619662
66	0.036334587	0.006328644	0.038208308	0.037127427	0.023316303	0.022060816	0.021492594	0.005	0.025117872	0.009215648	0.021875049	0.02181785	0.024329936	0.028426382	0.032917944	0.041123439	0.025471947	0.00959511	0.023582791	0.030016953	0.005	0.024513512	0.005052187	0.034782079	0.005	0.021767952	0.025767285	0.009686366	0.02370442	0.008183708	0.005	0.024398669	0.021182815	0.025046019	0.024743094	0.037912116
72	0.005	0.021600935	0.0299675	0.035322584	0.03800146	0.008566577	0.023625226	0.028192425	0.009013285	0.022629168	0.005	0.006352774	0.023732247	0.036737963	0.034090784	0.030302326	0.022994404	0.005	0.005	0.034812334	0.005	0.007143768	0.023075467	0.025518478	0.021903689	0.022276934	0.010468627	0.005	0.024360116	0.021102679	0.005	0.005195167	0.006731325	0.005	0.029115383	0.030047339
